# Supplementary material for: Srs2 promotes synthesis-dependent strand annealing by disrupting DNA polymerase δ-extending D-loops
Source: eLife. 2017 May 23;6:e22195. doi: 10.7554/eLife.22195 (PMC5441872; doi:10.7554/eLife.22195)
Supplement: Figure 1—source data 1. — DOI: http://dx.doi.org/10.7554/eLife.22195.003 [file elife-22195-fig1-data1.xlsx]

## Sheet: Sheet1
			I	II	III	IV	Mean	StDev
	WT	0	1	1	1	1	1	0
		5	0.674688	0.525087	0.621094	0.433633	0.563625	0.0824872
		15	0.366015	0.199655	0.3826	0.200733	0.287251	0.0780431
		25	0.26534	0.0858498	0.213847	0.184428	0.187366	0.0584728
	K41S	0	1	1	1	1	1	0
		5	1.01501	1.03201	1.02007	0.931191	0.999573	0.0357408
		15	1.00369	0.97853	1.03677	0.807224	0.956554	0.079295
		25	1.02909	0.938307	1.00334	0.77243	0.935792	0.0893991
