# Supplementary material for: Srs2 promotes synthesis-dependent strand annealing by disrupting DNA polymerase δ-extending D-loops
Source: eLife. 2017 May 23;6:e22195. doi: 10.7554/eLife.22195 (PMC5441872; doi:10.7554/eLife.22195)
Supplement: Figure 1—source data 2. — DOI: http://dx.doi.org/10.7554/eLife.22195.004 [file elife-22195-fig1-data2.xlsx]

## Sheet: Sheet1
			average mM/min	stdev	average uM/min	stdev
	Srs2 wt 100 mMNacl		0.00635159	0.00101768	6.35159	1.01768
	Srs2 K41S 100 mMNacl		0.000183804	2.1187e-05	0.183804	0.021187
	Srs2 wt 0 mMNacl		0.00685185	0.000781591	6.85185	0.781591
	Srs2-ssDNA, 100 mM NaCl		0.000736968	4.0755e-05	0.736968	0.040755
	Srs2 wt 50 mMNacl		0.00542929	2.1187e-05	5.42929	0.021187
	buffer	5 nM Srs2+ssDNA, 0 mM NaCl
		1	2	3
AU/sec		-0.000859782	-0.000718513	-0.000720391
stdev		6.7761e-06	3.52068e-05	6.68618e-05
AU/min		-0.0482317	-0.0397556	-0.0398682
		-0.00775429	-0.00639157	-0.00640968
Kcat		-1550.86	-1278.31	-1281.94
average		-0.00685185
stdev		0.000781591
	buffer	5 nM Srs2+ssDNA, 100 mM NaCl
		1	2	3	4
AU/sec		-0.000795747	-0.00080763	-0.000664601	-0.000589496
stdev		8.21192e-06	1.0237e-05	2.30352e-06	1.29855e-05
AU/min		-0.0443896	-0.0451026	-0.0365209	-0.0320145
		-0.0071366	-0.00725122	-0.00587152	-0.00514703
Kcat		-1427.32	-1450.24	-1174.3	-1029.41
average		-0.00635159
stdev		0.00101768
	buffer	5 nM Srs2 K41S+ssDNA, 100 mM NaCl
		1	2	3
AU/sec		-6.05485e-05	-4.06832e-05	-1.66856e-05
stdev		6.52403e-06	6.67141e-06	5.28881e-06
AU/min		-0.00363291	-0.00244099	-0.00100114
		-0.000584069	-0.000392443	-0.000160955
Kcat		-116.814	-78.4886	-32.1909
average		-0.000379156	-0.000379156
stdev		2.1187e-05
	buffer	5 nM Srs2, 50 mM NaCl
		1	2	3
AU/sec		-0.000583493	-0.000647404	-0.000499504
stdev		4.80018e-06	3.59349e-06	4.6424e-06
AU/min		-0.0350096	-0.0388442	-0.0299703
		-0.00562855	-0.00624505	-0.00481837
Kcat		-1125.71	-1249.01	-963.674
average		-0.00556399
stdev		0.000715529
	buffer	5 nM Srs2 K41S-ssDNA, 100 mM NaCl
		1	2	3
AU/sec		-7.85937e-05	-5.83601e-05	-9.22433e-05
stdev		4.0755e-05	1.14027e-05	4.19551e-06
AU/min		-0.00471562	-0.00350161	-0.0055346
		-0.000758138	-0.00056296	-0.000889807
Kcat		-151.628	-112.592	-177.961
average		-0.000736968	-0.000736968
stdev		2.1187e-05
