# Supplementary material for: Srs2 promotes synthesis-dependent strand annealing by disrupting DNA polymerase δ-extending D-loops
Source: eLife. 2017 May 23;6:e22195. doi: 10.7554/eLife.22195 (PMC5441872; doi:10.7554/eLife.22195)
Supplement: Figure 1—source data 4. — DOI: http://dx.doi.org/10.7554/eLife.22195.006 [file elife-22195-fig1-data4.xlsx]

## Sheet: Induced
Strain	4-NQO Concentration (μg/mL)	YPD colonies	Cells Plated	Plating Efficiency	YPD colonies	Cells Plated	Plating Efficiency	Average Plating Efficiency	Cells Plated	KAN colonies	Adjusted colonies	Normalized colonies	Normalized Frequency	Cells Plated	KAN colonies	Adjusted colonies	Normalized colonies	Normalized Frequency	Average Normalized Frequency
Date	2017-01-09	Isolate 1
WT	0	88	200	0.44			#DIV/0!	0.44	10000	2	4.54545	0	0	100000	15	34.0909	0	0
	0.02	94	200	0.47			#DIV/0!	0.47	10000	6	12.766	8.2205	0.00082205	100000	62	131.915	97.824	0.00097824
	0.04	62	200	0.31			#DIV/0!	0.31	10000	7	22.5806	18.0352	0.00180352	100000	93	300	265.909	0.00265909
	0.08	58	200	0.29			#DIV/0!	0.29	10000	14	48.2759	43.7304	0.00437304	100000	134	462.069	427.978	0.00427978
	0.12	81	200	0.405			#DIV/0!	0.405	10000	18	44.4444	39.899	0.0039899	100000	166	409.877	375.786	0.00375786
rad51	0	71	200	0.355			#DIV/0!	0.355	10000	0	0	0	0	100000	19	53.5211	19.4302	0.000194302
	0.02	27	200	0.135			#DIV/0!	0.135	10000	1	7.40741	7.40741	0.000740741	100000	12	88.8889	54.798	0.00054798
	0.04	28	200	0.14			#DIV/0!	0.14	10000	2	14.2857	14.2857	0.00142857	100000	6	42.8571	8.76623	8.76623e-05
	0.08	22	200	0.11			#DIV/0!	0.11	10000	2	18.1818	18.1818	0.00181818	100000	3	27.2727	-6.81818	-6.81818e-05
	0.12	3	200	0.015			#DIV/0!	0.015	10000	0	0	0	0	100000	9	600	565.909	0.00565909
srs2	0	20	200	0.1			#DIV/0!	0.1	10000	0	0	0	0	100000	3	30	-4.09091	-4.09091e-05
	0.02	14	200	0.07			#DIV/0!	0.07	10000	1	14.2857	14.2857	0.00142857	100000	10	142.857	108.766	0.00108766
	0.04	11	200	0.055			#DIV/0!	0.055	10000	0	0	0	0	100000	11	200	165.909	0.00165909
	0.08	5	200	0.025			#DIV/0!	0.025	10000	0	0	0	0	100000	6	240	205.909	0.00205909
	0.12	1	200	0.005			#DIV/0!	0.005	10000	1	200	200	0.02	100000	5	1000	965.909	0.00965909
rad51 srs2	0	68	200	0.34			#DIV/0!	0.34	10000	1	2.94118	0	0	100000	19	55.8824	21.7914	0.000217914
	0.02	54	200	0.27			#DIV/0!	0.27	10000	2	7.40741	4.46623	0.000446623	100000	7	25.9259	-8.16498	-8.16498e-05
	0.04	45	200	0.225			#DIV/0!	0.225	10000	2	8.88889	5.94771	0.000594771	100000	14	62.2222	28.1313	0.000281313
	0.08	9	200	0.045			#DIV/0!	0.045	10000	1	22.2222	19.281	0.0019281	100000	10	222.222	188.131	0.00188131
	0.12	19	200	0.095			#DIV/0!	0.095	10000	0	0	-2.94118	-0.000294118	100000	2	21.0526	-13.0383	-0.000130383
Date	2017-01-17	Isolate 1
WT	0	355	200	1.775			#DIV/0!	1.775	1000000	667	375.775	0	0
	0.02	281	200	1.405			#DIV/0!	1.405	100000	173	123.132	85.5542	0.000855542
	0.04	228	200	1.14			#DIV/0!	1.14	100000	251	220.175	182.598	0.00182598
	0.08	270	200	1.35			#DIV/0!	1.35	100000	478	354.074	316.497	0.00316497
	0.12	221	200	1.105			#DIV/0!	1.105	100000	563	509.502	471.925	0.00471925
rad51	0	194	200	0.97			#DIV/0!	0.97	1000000	199	205.155	-170.62	-0.00017062
	0.02	512	1000	0.512			#DIV/0!	0.512	1000000	177	345.703	-30.0715	-3.00715e-05
	0.04	344	1000	0.344			#DIV/0!	0.344	2500000	465	1351.74	412.308	0.000164923
	0.08	238	2000	0.119			#DIV/0!	0.119	2500000	294	2470.59	1531.15	0.000612461
	0.12	88	2000	0.044			#DIV/0!	0.044	2500000	97	2204.55	1265.11	0.000506044
srs2	0	706	1000	0.706			#DIV/0!	0.706	2500000		0	-939.437	-0.000375775
	0.02	534	1000	0.534			#DIV/0!	0.534	2500000		0	-939.437	-0.000375775
	0.04	427	1000	0.427			#DIV/0!	0.427	2500000		0	-939.437	-0.000375775
	0.08	638	2000	0.319			#DIV/0!	0.319	2500000		0	-939.437	-0.000375775
	0.12		10000	0			#DIV/0!	0	2500000		#DIV/0!	#DIV/0!	#DIV/0!
rad51 srs2	0	304	200	1.52			#DIV/0!	1.52	1000000	791	520.395	144.62	0.00014462
	0.02	978	1000	0.978			#DIV/0!	0.978	1000000	599	612.474	236.7	0.0002367
	0.04	728	1000	0.728			#DIV/0!	0.728	2500000	1343	1844.78	905.344	0.000362137
	0.08	979	2000	0.4895			#DIV/0!	0.4895	2500000	1150	2349.34	1409.9	0.00056396
	0.12	511	2000	0.2555			#DIV/0!	0.2555	2500000	602	2356.16	1416.73	0.000566691
Date	2017-01-20	Isolate 2
WT	0	229	200	1.145			#DIV/0!	1.145	1000000	381	332.751	0	0			0	0	#DIV/0!	0
	0.04	324	400	0.81			#DIV/0!	0.81	200000	238	293.827	227.277	0.00113638			0	0	#DIV/0!	0.00113638
	0.08	339	400	0.8475			#DIV/0!	0.8475	100000	205	241.888	208.613	0.00208613			0	0	#DIV/0!	0.00208613
	0.16	307	400	0.7675			#DIV/0!	0.7675	100000	343	446.906	413.63	0.0041363			0	0	#DIV/0!	0.0041363
	0.24	210	400	0.525			#DIV/0!	0.525	100000	343	653.333	620.058	0.00620058			0	0	#DIV/0!	0.00620058
rad51	0	455	400	1.1375			#DIV/0!	1.1375	2000000	1150	1010.99	0	0			0	0	#DIV/0!	0
	0.04	508	1000	0.508			#DIV/0!	0.508	2000000	792	1559.06	548.066	0.000274033			0	0	#DIV/0!	0.000274033
	0.08	1354	4000	0.3385			#DIV/0!	0.3385	1000000	315	930.576	425.082	0.000425082	4000000	1091	3223.04	1201.06	0.000300266	0.000362674
	0.16	624	4000	0.156			#DIV/0!	0.156	1000000	187	1198.72	693.223	0.000693223	5000000	721	4621.79	2094.32	0.000418864	0.000556044
	0.24	1086	10000	0.1086			#DIV/0!	0.1086	1000000	101	930.018	424.524	0.000424524	5000000	429	3950.28	1422.8	0.000284561	0.000354542
srs2	0	225	1000	0.225			#DIV/0!	0.225	1000000	109	484.444	0	0			0	0	#DIV/0!	0
	0.04	259	2000	0.1295			#DIV/0!	0.1295	1000000	203	1567.57	1083.12	0.00108312			0	0	#DIV/0!	0.00108312
	0.08	106	2000	0.053			#DIV/0!	0.053	1000000	144	2716.98	2232.54	0.00223254			0	0	#DIV/0!	0.00223254
	0.16	31	2000	0.0155			#DIV/0!	0.0155	1000000	24	1548.39	1063.94	0.00106394	5000000	137	8838.71	6416.49	0.0012833	0.00117362
	0.24	34	5000	0.0068			#DIV/0!	0.0068	1000000	7	1029.41	544.967	0.000544967	5000000	54	7941.18	5518.95	0.00110379	0.000824379
rad51 srs2	0	177	200	0.885			#DIV/0!	0.885	500000	291	328.814	0	0			0	0	#DIV/0!	0
	0.04	279	500	0.558			#DIV/0!	0.558	1000000	408	731.183	73.5557	7.35557e-05			0	0	#DIV/0!	7.35557e-05
	0.08	364	1000	0.364			#DIV/0!	0.364	1000000	297	815.934	158.307	0.000158307			0	0	#DIV/0!	0.000158307
	0.16	216	2000	0.108			#DIV/0!	0.108	2000000	278	2574.07	1258.82	0.00062941			0	0	#DIV/0!	0.00062941
	0.24	219	2000	0.1095			#DIV/0!	0.1095	5000000	373	3406.39	118.257	2.36514e-05			0	0	#DIV/0!	2.36514e-05
Strain	4-NQO Concentration (μg/mL)	YPD colonies	Cells Plated	Plating Efficiency	YPD colonies	Cells Plated	Plating Efficiency	Average Plating Efficiency	Cells Plated	KAN colonies	Adjusted colonies	Normalized colonies	Normalized Frequency	Cells Plated	KAN colonies	Adjusted colonies	Normalized colonies	Normalized Frequency	Average Normalized Frequency
Date	2017-01-24	Isolate 3
WT	0	187	200	0.935			#DIV/0!	0.935	1000000	289	309.091	0	0			0	0	#DIV/0!	0
	0.04	261	400	0.6525			#DIV/0!	0.6525	200000	226	346.36	284.542	0.00142271			0	0	#DIV/0!	0.00142271
	0.08	213	400	0.5325			#DIV/0!	0.5325	100000	159	298.592	267.682	0.00267682			0	0	#DIV/0!	0.00267682
	0.16	222	400	0.555			#DIV/0!	0.555	100000	275	495.495	464.586	0.00464586			0	0	#DIV/0!	0.00464586
	0.24	190	400	0.475			#DIV/0!	0.475	100000	321	675.789	644.88	0.0064488			0	0	#DIV/0!	0.0064488
rad51	0	152	200	0.76			#DIV/0!	0.76	500000	188	247.368	0	0			0	0	#DIV/0!	0
	0.04	201	400	0.5025			#DIV/0!	0.5025	500000	127	252.736	5.3679	1.07358e-05			0	0	#DIV/0!	1.07358e-05
	0.08	375	1000	0.375			#DIV/0!	0.375	1000000	210	560	65.2632	6.52632e-05	4000000		0	-1978.95	-0.000494737	6.52632e-05
	0.16	243	2000	0.1215	707	5000	0.1414	0.13145	1000000	120	912.895	418.158	0.000418158	5000000		0	-2473.68	-0.000494737	0.000418158
	0.24	119	2000	0.0595	345	5000	0.069	0.06425	1000000	49	762.646	267.909	0.000267909	5000000	255	3968.87	1495.19	0.000299037	0.000283473
srs2	0	125	1000	0.125			#DIV/0!	0.125	1000000	85	680	0	0			0	0	#DIV/0!	0
	0.04	148	2000	0.074			#DIV/0!	0.074	1000000	90	1216.22	536.216	0.000536216			0	0	#DIV/0!	0.000536216
	0.08	87	2000	0.0435	173	5000	0.0346	0.03905	1000000	86	2202.3	1522.3	0.0015223			0	0	#DIV/0!	0.0015223
	0.16	28	2000	0.014	200	10000	0.02	0.017	1000000	40	2352.94	1672.94	0.00167294	5000000	239	14058.8	10658.8	0.00213176	0.00190235
	0.24	32	5000	0.0064	149	30000	0.00496667	0.00568333	1000000	14	2463.34	1783.34	0.00178334	5000000	95	16715.5	13315.5	0.00266311	0.00222323
rad51 srs2	0	127	200	0.635			#DIV/0!	0.635	500000	248	390.551	0	0			0	0	#DIV/0!	0
	0.04	144	400	0.36			#DIV/0!	0.36	500000	185	513.889	123.338	0.000246675			0	0	#DIV/0!	0.000246675
	0.08	203	1000	0.203			#DIV/0!	0.203	1000000	226	1113.3	332.198	0.000332198	4000000		0	-3124.41	-0.000781102	0.000332198
	0.16	129	2000	0.0645	319	5000	0.0638	0.06415	1000000	73	1137.96	356.856	0.000356856	5000000	352	5487.14	1581.63	0.000316326	0.000336591
	0.24	55	2000	0.0275	152	5000	0.0304	0.02895	1000000	41	1416.23	635.133	0.000635133	5000000	165	5699.48	1793.97	0.000358794	0.000496963
Strain	4-NQO Concentration (μg/mL)	YPD colonies	Cells Plated	Plating Efficiency	YPD colonies	Cells Plated	Plating Efficiency	Average Plating Efficiency	Cells Plated	KAN colonies	Adjusted colonies	Normalized colonies	Normalized Frequency	Cells Plated	KAN colonies	Adjusted colonies	Normalized colonies	Normalized Frequency	Average Normalized Frequency
Date	2017-01-27	Isolate 1
WT	0	303	200	1.515			#DIV/0!	1.515	1000000	431	284.488	0	0			0	0	#DIV/0!	0
	0.04	421	400	1.0525			#DIV/0!	1.0525	200000	259	246.081	189.183	0.000945915			0	0	#DIV/0!	0.000945915
	0.08	483	400	1.2075			#DIV/0!	1.2075	100000	281	232.712	204.263	0.00204263			0	0	#DIV/0!	0.00204263
	0.16	337	400	0.8425			#DIV/0!	0.8425	100000	475	563.798	535.349	0.00535349			0	0	#DIV/0!	0.00535349
	0.24	283	400	0.7075			#DIV/0!	0.7075	100000	465	657.244	628.795	0.00628795			0	0	#DIV/0!	0.00628795
rad51	0	150	200	0.75			#DIV/0!	0.75	500000	93	124	0	0			0	0	#DIV/0!	0
	0.04	112	400	0.28			#DIV/0!	0.28	500000	91	325	201	0.000402			0	0	#DIV/0!	0.000402
	0.08	252	1000	0.252			#DIV/0!	0.252	1000000	142	563.492	315.492	0.000315492	4000000	531	2107.14	1115.14	0.000278786	0.000297139
	0.16	317	2000	0.1585			#DIV/0!	0.1585	1000000	51	321.767	73.7666	7.37666e-05	5000000	223	1406.94	166.94	3.3388e-05	5.35773e-05
	0.24	76	2000	0.038	185	5000	0.037	0.0375	1000000	20	533.333	285.333	0.000285333	5000000	97	2586.67	1346.67	0.000269333	0.000277333
srs2	0	171	1000	0.171			#DIV/0!	0.171	1000000	173	1011.7	0	0			0	0	#DIV/0!	0
	0.04	260	2000	0.13			#DIV/0!	0.13	1000000	190	1461.54	449.843	0.000449843			0	0	#DIV/0!	0.000449843
	0.08	146	2000	0.073	389	5000	0.0778	0.0754	1000000	146	1936.34	924.644	0.000924644			0	0	#DIV/0!	0.000924644
	0.16	47	2000	0.0235	287	10000	0.0287	0.0261	1000000	108	4137.93	3126.24	0.00312624	5000000	457	17509.6	12451.1	0.00249022	0.00280823
	0.24	47	5000	0.0094	257	30000	0.00856667	0.00898333	1000000	30	3339.52	2327.82	0.00232782	5000000	174	19369.2	14310.7	0.00286214	0.00259498
rad51 srs2	0	157	200	0.785			#DIV/0!	0.785	500000	91	115.924	0	0			0	0	#DIV/0!	0
	0.04	205	400	0.5125			#DIV/0!	0.5125	500000	122	238.049	122.125	0.00024425			0	0	#DIV/0!	0.00024425
	0.08	313	1000	0.313			#DIV/0!	0.313	1000000	181	578.275	346.428	0.000346428	4000000	690	2204.47	1277.08	0.000319271	0.000332849
	0.16	231	2000	0.1155	460	5000	0.092	0.10375	1000000	78	751.807	519.96	0.00051996	5000000	323	3113.25	1954.02	0.000390803	0.000455382
	0.24	118	2000	0.059	289	5000	0.0578	0.0584	1000000	28	479.452	247.605	0.000247605	5000000	152	2602.74	1443.5	0.000288701	0.000268153

## Sheet: Induced Summary
Strain	4-NQO Concentration (μg/mL)	1/20/17 Isolate #2	1/24/17 Isolate #3	1/27/17 Isolate #1	Mean Normalized Reversion Frequency	Standard Error	Fold Change of Average (mutant/WT)	Average Fold Change (mutant/WT)	Standard Error		Strain	4-NQO Concentration (μg/mL)						Mean Normalized Reversion Frequency	Standard Error	Fold Change of Average (mutant/WT)	Average Fold Change (mutant/WT)	Standard Error
WT	0	0	0	0	0	0					WT	0	0	0	0	0	0	0	0
	0.04	0.00113638	0.00142271	0.000945915	0.00116834	0.000138563	1	1	0			0.04	0.00122879	0.00190796	0.00333223	0.000578618	0.000409486	0.00149142	0.000530794	1	1	0
	0.08	0.00208613	0.00267682	0.00204263	0.00226853	0.000204534	1	1	0			0.08	0.00369823	0.00327042	0.00391297	0.00101587	0.00109467	0.00259844	0.00063855	1	1	0
	0.16	0.0041363	0.00464586	0.00535349	0.00471189	0.00035292	1	1	0			0.16	0.00341381	0.00410625	0.00371471	0.0014332	0.00177584	0.00288876	0.000538396	1	1	0
	0.24	0.00620058	0.0064488	0.00628795	0.00631245	7.26946e-05	1	1	0			0.24	0.00389988	0.00446956		0.00263019	0.00247504	0.00336867	0.00048632	1	1	0
rad51	0	0	0	0	0	0					srs2	0	0	0	0			0	0
	0.04	0.000274033	1.07358e-05	0.000402	0.000228923	0.000115178	0.195939	0.224559	0.120789			0.04	0.000369292	0.00107341	0.00118384			0.000875513	0.00025511	0.587034	0.406132	0.0798113
	0.08	0.000362674	6.52632e-05	0.000297139	0.000241692	9.02202e-05	0.106541	0.114567	0.0458311			0.08	0.000694797	0.00126898	0.00215854			0.00137411	0.000425804	0.528821	0.375842	0.105186
	0.16	0.000556044	0.000418158	5.35773e-05	0.000342593	0.00014989	0.0727082	0.0781482	0.0364037			0.16	0.000683014	0.00174664	0.00158037			0.00133667	0.000330335	0.462715	0.35029	0.075108
	0.24	0.000354542	0.000283473	0.000277333	0.000305116	2.47765e-05	0.0483357	0.048414	0.00438266			0.24	0.0010412	0.000670668				0.000855936	0.000185268	0.254087	0.208518	0.0584657
srs2	0	0	0	0	0	0					srs2-K41A	0				0	0	0	0
	0.04	0.00108312	0.000536216	0.000449843	0.000689727	0.000198272	0.59035	0.601864	0.177928			0.04				9.13887e-05	-4.21375e-05	2.46256e-05	6.67631e-05	0.0165115	0.0275198	0.130423
	0.08	0.00223254	0.0015223	0.000924644	0.00155983	0.000378022	0.687595	0.697184	0.189483			0.08				0.000192067	0.000249599	0.000220833	2.87659e-05	0.0849869	0.208539	0.0194733
	0.16	0.00117362	0.00190235	0.00280823	0.0019614	0.000472793	0.416266	0.405923	0.0695424			0.16				0.000334197	0.000865154	0.000599675	0.000265478	0.207589	0.360181	0.127
	0.24	0.000824379	0.00222323	0.00259498	0.00188086	0.000539033	0.297961	0.296798	0.084238			0.24				0.000562692	0.000157464	0.000360078	0.000202614	0.10689	0.138778	0.0751574
rad51 srs2	0	0	0	0	0	0
	0.04	7.35557e-05	0.000246675	0.00024425	0.000188161	5.73067e-05	0.16105	0.165443	0.0559962
	0.08	0.000158307	0.000332198	0.000332849	0.000274451	5.80726e-05	0.120982	0.120979	0.0251821
	0.16	0.00062941	0.000336591	0.000455382	0.000473794	8.50295e-05	0.100553	0.103226	0.0247398
	0.24	2.36514e-05	0.000496963	0.000268153	0.000262923	0.000136658	0.0416515	0.0411743	0.0211578

## Sheet: Spontaneous
Strain	Plate #	YPD - 200 colonies	Plating Efficiency	KAN - 106 colonies	Adjusted 106 colonies	Frequency	Dilution	Cells per culture = Nt	Revertants per culture = r	Median Revertants = ~r	Median Reversions per culture = m	Median Reversion Rate = μ	MSS-MLE Reversions per culture = m	MSS-MLE Reversion Rate = μ
Date	2017-01-10	Isolate # 1											http://www.mitochondria.org/protocols/FALCOR.html
WT	1	210	1.05	268	255.238	0.000255238	1530000	1606500000	410040	361080	31162.6	2.02572e-05		0
	2	197	0.985	236	239.594	0.000239594	1530000	1507050000	361080		3.67163e-09	per 107		per 107
	3	222	1.11	1624	1463.06	0.00146306	1530000	1698300000	2.48472e+06			202.572		0
	4	198	0.99	270	272.727	0.000272727	1530000	1514700000	413100			95% Upper Error		95% Upper Error
	5	193	0.965	249	258.031	0.000258031	1530000	1476450000	380970			26.7311
	6	197	0.985	190	192.893	0.000192893	1530000	1507050000	290700			95% Lower Error		95% Lower Error
	7	173	0.865	199	230.058	0.000230058	1530000	1323450000	304470			35.0229
	8	191	0.955	587	614.66	0.00061466	1530000	1461150000	898110
	9	212	1.06	162	152.83	0.00015283	1530000	1621800000	247860
	10	208	1.04	192	184.615	0.000184615	1530000	1591200000	293760
	11	211	1.055	211	200	0.0002	1530000	1614150000	322830
rad51	1	107	0.535	127	237.383	0.000237383	1320000	706200000	167640	141240	13168.5	1.75862e-05		0
	2	118	0.59	103	174.576	0.000174576	1320000	778800000	135960		-1.06295e-08	per 107		per 107
	3	105	0.525	269	512.381	0.000512381	1320000	693000000	355080			175.862		0
	4	107	0.535	107	200	0.0002	1320000	706200000	141240			95% Upper Error		95% Upper Error
	5	126	0.63	89	141.27	0.00014127	1320000	831600000	117480			29.863
	6	107	0.535	94	175.701	0.000175701	1320000	706200000	124080			95% Lower Error		95% Lower Error
	7	99	0.495	118	238.384	0.000238384	1320000	653400000	155760			19.6414
	8	118	0.59	151	255.932	0.000255932	1320000	778800000	199320
	9	127	0.635	88	138.583	0.000138583	1320000	838200000	116160
	10	114	0.57	100	175.439	0.000175439	1320000	752400000	132000
	11	120	0.6	110	183.333	0.000183333	1320000	792000000	145200
srs2	1	87	0.435	196	450.575	0.000450575	742500	322987500	145530	157410	14541.6	4.92416e-05		0
	2	94	0.47	296	629.787	0.000629787	742500	348975000	219780		4.41954e-08	per 107		per 107
	3	82	0.41	306	746.341	0.000746341	742500	304425000	227205			492.416		0
	4	97	0.485	227	468.041	0.000468041	742500	360112500	168548			95% Upper Error		95% Upper Error
	5	86	0.43	170	395.349	0.000395349	742500	319275000	126225			176.213
	6	51	0.255	212	831.373	0.000831373	742500	189337500	157410			95% Lower Error		95% Lower Error
	7	85	0.425	474	1115.29	0.00111529	742500	315562500	351945			83.5604
	8	64	0.32	164	512.5	0.0005125	742500	237600000	121770
	9	62	0.31	185	596.774	0.000596774	742500	230175000	137362
	10	96	0.48	173	360.417	0.000360417	742500	356400000	128453
	11	71	0.355	231	650.704	0.000650704	742500	263587500	171518
rad51 srs2	1	106	0.53	159	300	0.0003	1427500	756575000	226972	135612	12687.9	1.75372e-05		0
	2	98	0.49	98	200	0.0002	1427500	699475000	139895		-3.93937e-05	per 107		per 107
	3	82	0.41	2000	4878.05	0.00487805	1427500	585275000	2855000			175.372		0
	4	103	0.515	87	168.932	0.000168932	1427500	735162500	124192			95% Upper Error		95% Upper Error
	5	100	0.5	95	190	0.00019	1427500	713750000	135612			16.8139
	6	114	0.57	88	154.386	0.000154386	1427500	813675000	125620			95% Lower Error		95% Lower Error
	7	106	0.53	72	135.849	0.000135849	1427500	756575000	102780			13.5506
	8	102	0.51	94	184.314	0.000184314	1427500	728025000	134185
	9	102	0.51	105	205.882	0.000205882	1427500	728025000	149888
	10	81	0.405	100	246.914	0.000246914	1427500	578137500	142750
	11	121	0.605	78	128.926	0.000128926	1427500	863637500	111345
Date	2017-01-20	Isolate # 2
WT	1	189	0.945	412	435.979	0.000435979	1815000	1715175000	747780	263175	23297.8	1.59187e-05		0
	2	169	0.845	253	299.408	0.000299408	1815000	1533675000	459195		2.00317e-08	per 107		per 107
	3	155	0.775	175	225.806	0.000225806	1815000	1406625000	317625			159.187		0
	4	150	0.75	147	196	0.000196	1815000	1361250000	266805			95% Upper Error		95% Upper Error
	5	164	0.82	82	100	0.0001	1815000	1488300000	148830			30.0395
	6	161	0.805	145	180.124	0.000180124	1815000	1461075000	263175			95% Lower Error		95% Lower Error
	7	178	0.89	121	135.955	0.000135955	1815000	1615350000	219615			24.3654
	8	149	0.745	112	150.336	0.000150336	1815000	1352175000	203280
	9	164	0.82	145	176.829	0.000176829	1815000	1488300000	263175
	10	172	0.86	145	168.605	0.000168605	1815000	1560900000	263175
	11	123	0.615	143	232.52	0.00023252	1815000	1116225000	259545
rad51	1	161	0.805	161	200	0.0002	1052500	847262500	169452	169452	15557.2	2.02104e-05		0
	2	159	0.795	118	148.428	0.000148428	1052500	836737500	124195		-3.21346e-05	per 107		per 107
	3	170	0.85	1499	1763.53	0.00176353	1052500	894625000	1.5777e+06			202.104		0
	4	129	0.645	176	272.868	0.000272868	1052500	678862500	185240			95% Upper Error		95% Upper Error
	5	140	0.7	134	191.429	0.000191429	1052500	736750000	141035			20.6099
	6	149	0.745	175	234.899	0.000234899	1052500	784112500	184188			95% Lower Error		95% Lower Error
	7	140	0.7	179	255.714	0.000255714	1052500	736750000	188398			32.4243
	8	162	0.81	156	192.593	0.000192593	1052500	852525000	164190
	9	113	0.565	133	235.398	0.000235398	1052500	594662500	139983
	10	131	0.655	131	200	0.0002	1052500	689387500	137878
	11	155	0.775	207	267.097	0.000267097	1052500	815687500	217867
srs2	1	129	0.645	282	437.209	0.000437209	565000	364425000	159330	172325	15798.5	3.91824e-05		0
	2	90	0.45	305	677.778	0.000677778	565000	254250000	172325		-2.24244e-08	per 107		per 107
	3	89	0.445	630	1415.73	0.00141573	565000	251425000	355950			391.824		0
	4	92	0.46	174	378.261	0.000378261	565000	259900000	98310			95% Upper Error		95% Upper Error
	5	230	1.15	881	766.087	0.000766087	565000	649750000	497765			370.936
	6	260	1.3	660	507.692	0.000507692	565000	734500000	372900			95% Lower Error		95% Lower Error
	7	124	0.62	245	395.161	0.000395161	565000	350300000	138425			107.275
	8	111	0.555	215	387.387	0.000387387	565000	313575000	121475
	9	191	0.955	486	508.901	0.000508901	565000	539575000	274590
	10	179	0.895	452	505.028	0.000505028	565000	505675000	255380
	11	75	0.375	209	557.333	0.000557333	565000	211875000	118085
rad51 srs2	1	136	0.68	108	158.824	0.000158824	1225000	833000000	132300	160475	14800.7	1.89052e-05		0
	2	134	0.67	131	195.522	0.000195522	1225000	820750000	160475		3.94781e-08	per 107		per 107
	3	126	0.63	162	257.143	0.000257143	1225000	771750000	198450			189.052		0
	4	134	0.67	110	164.179	0.000164179	1225000	820750000	134750			95% Upper Error		95% Upper Error
	5	117	0.585	130	222.222	0.000222222	1225000	716625000	159250			40.6153
	6	122	0.61	1458	2390.16	0.00239016	1225000	747250000	1786050			95% Lower Error		95% Lower Error
	7	110	0.55	130	236.364	0.000236364	1225000	673750000	159250			27.9305
	8	138	0.69	150	217.391	0.000217391	1225000	845250000	183750
	9	132	0.66	152	230.303	0.000230303	1225000	808500000	186200
	10	128	0.64	205	320.312	0.000320313	1225000	784000000	251125
	11	129	0.645	94	145.736	0.000145736	1225000	790125000	115150
Date	2017-01-27	Isolate # 3
WT	1	179	0.895	112	125.14	0.00012514	1630000	1458850000	182560	272210	24031.7	1.65066e-05		0
	2	195	0.975	160	164.103	0.000164103	1630000	1589250000	260800		-2.06949e-09	per 107		per 107
	3	180	0.9	227	252.222	0.000252222	1630000	1467000000	370010			165.066		0
	4	179	0.895	150	167.598	0.000167598	1630000	1458850000	244500			95% Upper Error		95% Upper Error
	5	141	0.705	144	204.255	0.000204255	1630000	1149150000	234720			53.8484
	6	176	0.88	207	235.227	0.000235227	1630000	1434400000	337410			95% Lower Error		95% Lower Error
	7	215	1.075	167	155.349	0.000155349	1630000	1752250000	272210			21.0027
	8	156	0.78	2000	2564.1	0.0025641	1630000	1271400000	3260000
	9	188	0.94	111	118.085	0.000118085	1630000	1532200000	180930
	10	183	0.915	202	220.765	0.000220765	1630000	1491450000	329260
	11	173	0.865	317	366.474	0.000366474	1630000	1409950000	516710
rad51	1	188	0.94	154	163.83	0.00016383	977500	918850000	150535	164220	15116.6	1.86218e-05		0
	2	175	0.875	709	810.286	0.000810286	977500	855312500	693048		3.7357e-08	per 107		per 107
	3	131	0.655	121	184.733	0.000184733	977500	640262500	118278			186.218		0
	4	166	0.83	173	208.434	0.000208434	977500	811325000	169108			95% Upper Error		95% Upper Error
	5	179	0.895	168	187.709	0.000187709	977500	874862500	164220			48.2342
	6	177	0.885	173	195.48	0.00019548	977500	865087500	169108			95% Lower Error		95% Lower Error
	7	152	0.76	142	186.842	0.000186842	977500	742900000	138805			32.7384
	8	174	0.87	216	248.276	0.000248276	977500	850425000	211140
	9	129	0.645	258	400	0.0004	977500	630487500	252195
	10	180	0.9	116	128.889	0.000128889	977500	879750000	113390
	11	176	0.88	136	154.545	0.000154545	977500	860200000	132940
srs2	1	106	0.53	405	764.151	0.000764151	612500	324625000	248062	202125	18285.5	5.49151e-05		0
	2	143	0.715	422	590.21	0.00059021	612500	437937500	258475		3.62294e-09	per 107		per 107
	3	158	0.79	442	559.494	0.000559494	612500	483875000	270725			549.151		0
	4	138	0.69	330	478.261	0.000478261	612500	422625000	202125			95% Upper Error		95% Upper Error
	5	58	0.29	139	479.31	0.00047931	612500	177625000	85137.5			168.952
	6	46	0.23	79	343.478	0.000343478	612500	140875000	48387.5			95% Lower Error		95% Lower Error
	7	101	0.505	457	904.95	0.00090495	612500	309312500	279912			296.762
	8	134	0.67	238	355.224	0.000355224	612500	410375000	145775
	9	143	0.715	477	667.133	0.000667133	612500	437937500	292163
	10	115	0.575	141	245.217	0.000245217	612500	352187500	86362.5
	11	54	0.27	161	596.296	0.000596296	612500	165375000	98612.5
rad51 srs2	1	150	0.75	166	221.333	0.000221333	882500	661875000	146495	148260	13766.1	1.99637e-05		0
	2	162	0.81	279	344.444	0.000344444	882500	714825000	246217		1.00953e-08	per 107		per 107
	3	148	0.74	168	227.027	0.000227027	882500	653050000	148260			199.637		0
	4	134	0.67	127	189.552	0.000189552	882500	591275000	112078			95% Upper Error		95% Upper Error
	5	163	0.815	220	269.939	0.000269939	882500	719237500	194150			104.559
	6	163	0.815	266	326.38	0.00032638	882500	719237500	234745			95% Lower Error		95% Lower Error
	7	168	0.84	277	329.762	0.000329762	882500	741300000	244452			26.25
	8	151	0.755	155	205.298	0.000205298	882500	666287500	136788
	9	157	0.785	129	164.331	0.000164331	882500	692762500	113842
	10	168	0.84	144	171.429	0.000171429	882500	741300000	127080
	11	155	0.775	190	245.161	0.000245161	882500	683937500	167675

## Sheet: Spontaneous Summary
Strain	1/10/17 Isolate #1	1/20/17 Isolate #2	1/27/17 Isolate #3	Spontaneous Reversion Rate = μ	Standard Error	Fold Change of Average	Average Fold Change	Standard Error			Ede et al. 2011			Average	Standard Error
WT	2.02572e-05	1.59187e-05	1.65066e-05	1.75608e-05	1.35883e-06	1	1	0		WT	9.4e-06	9.5e-06	8e-06	8.96667e-06	4.84195e-07
rad51	1.75862e-05	2.02104e-05	1.86218e-05	1.88061e-05	7.63142e-07	1.07091	1.08863	0.117563		rad51	3.4e-05	4.8e-05		4.1e-05	7e-06
srs2	4.92416e-05	3.91824e-05	5.49151e-05	4.77797e-05	4.60008e-06	2.72081	2.73969	0.293716
rad51 srs2	1.75372e-05	1.89052e-05	1.99637e-05	1.88021e-05	7.02379e-07	1.07068	1.08759	0.111112
