# Supplementary material for: Srs2 promotes synthesis-dependent strand annealing by disrupting DNA polymerase δ-extending D-loops
Source: eLife. 2017 May 23;6:e22195. doi: 10.7554/eLife.22195 (PMC5441872; doi:10.7554/eLife.22195)
Supplement: Figure 3—source data 2. — DOI: http://dx.doi.org/10.7554/eLife.22195.014 [file elife-22195-fig3-data2.xls]

## Sheet: Sheet1
		Repeat 1	Repeat 2	Repeat 3		Repeat 1	Repeat 2	Repeat 3	average	stdev	salt
Srs2 WT	100	1.33117e+06	735267	1.15547e+06		1	1	1	1	3.47071e-07	100
	250	407261	468217	257927		0.305943	0.636799	0.223224	0.388655	0.218843	250
	500	333447	302622	174041		0.250492	0.411582	0.150624	0.270899	0.13167	500
Srs2 K41S	100	2708.07	4593.29	480378		1	1	1	1	8.41307e-09	100
	250	839.329	2914.42	114947		0.309936	0.634495	0.239285	0.394572	0.210761	250
	500	1630.55	1653.28	58520		0.602108	0.359935	0.121821	0.361288	0.240146	500
