# Supplementary material for: Srs2 promotes synthesis-dependent strand annealing by disrupting DNA polymerase δ-extending D-loops
Source: eLife. 2017 May 23;6:e22195. doi: 10.7554/eLife.22195 (PMC5441872; doi:10.7554/eLife.22195)
Supplement: Figure 4—source data 1. — DOI: http://dx.doi.org/10.7554/eLife.22195.016 [file elife-22195-fig4-data1.xls]

## Sheet: Sheet1
	No Srs2				5 nM Srs2
	Total D-loops
Time (min)
0.5	64.3	69.6	62.91		45.2	50.5
5	70	77.7	69.17		37.3	38.7	38.93
15	75	75.2	72.42		16.6	18.42	11.19
30	71.3	71.1	73.2		19.7	20.7	11.81
	BstXI digests
0.5	42.3	42	43.3		7.3	12.7	11.4
5	44.1	43.8	45.6		11.9	10.3	9.6
15	43.3	43.8	43.3		8	5.6	9.1
30	43	42.6	40.7		7.9	7.2	8.3
	BtsCI digests
0.5	13.9	13.3	18.8		9.5	9.7	9.2
5	15.2	16.9	18.5		11.5	6.7	8.6
15	17.9	21.1	24.6		8.9	5.4	5
30	19.9	18.8	24.3		9.4	7.6	6.7
	MluI digests
0.5	26.2	32.3	32.4		25	29.7	29.3
5	30.1	30	34.5		24	20.1	19.1
15	28.7	29.4	29.6		12.9	9.7	9.7
30	23.9	22.4	21.1		14	10.1	10
