# Supplementary material for: Srs2 promotes synthesis-dependent strand annealing by disrupting DNA polymerase δ-extending D-loops
Source: eLife. 2017 May 23;6:e22195. doi: 10.7554/eLife.22195 (PMC5441872; doi:10.7554/eLife.22195)
Supplement: Figure 5—source data 1. — DOI: http://dx.doi.org/10.7554/eLife.22195.018 [file elife-22195-fig5-data1.xlsx]

## Sheet: Sheet1
				Extended D-Loop
	[Srs2]	time	Repeat 1	2	3	average	stdev
	0	0	0.0856861	0.0747736	0.0799554	0.0801384	0.00545855
	0	25	0.317501	0.28959	0.289761	0.298951	0.0160653
	2.5	25	0.244197	0.232446	0.217992	0.231545	0.0131258
	7.5	25	0.210069	0.206062	0.211094	0.209075	0.002659
	25	25	0.0721998	0.0739693	0.08218	0.0761164	0.00532527
				D-Loop
	[Srs2]	time	Repeat 1	2	3	average	stdev
	0	0	0.354169	0.328749	0.329441	0.337453	0.0144805
	0	25	0.0355772	0.0389435	0.044757	0.0397592	0.00464395
	2.5	25	0.0177163	0.0140285	0.0152905	0.0156784	0.00187426
	7.5	25	0.011627	0.00971978	0.00558391	0.00897688	0.00308927
	25	25	0	0	0	0	0
				Total D-Loop
	[Srs2]	time	Repeat 1	2	3	average	stdev
	0	0	0.439855	0.403522	0.409396	0.417591	0.0195033
	0	25	0.353078	0.328534	0.334518	0.33871	0.012798
	2.5	25	0.261913	0.246475	0.233282	0.247223	0.0143301
	7.5	25	0.221696	0.215782	0.216678	0.218052	0.00318755
	25	25	0.0721998	0.0739693	0.08218	0.0761164	0.00532527
