# Supplementary material for: Srs2 promotes synthesis-dependent strand annealing by disrupting DNA polymerase δ-extending D-loops
Source: eLife. 2017 May 23;6:e22195. doi: 10.7554/eLife.22195 (PMC5441872; doi:10.7554/eLife.22195)
Supplement: Figure 5—figure supplement 1—source data 1. — DOI: http://dx.doi.org/10.7554/eLife.22195.020 [file elife-22195-fig5-figsupp1-data1.xlsx]

## Sheet: Sheet1
PCNA	[Srs2]	time	extended DL	Normalized EDL				[Srs2]	time	Normalized EDL			average	std
							WT	0	0	1	1	1	1	9.01307e-08
WT	0	0	2.40311e+06	1			WT	0	5	1.33599	1.22643	1.47619	1.3462	0.125195
WT	0	5	3.21053e+06	1.33599			WT	0	15	1.42127	1.59811	1.80133	1.6069	0.190182
WT	0	15	3.41548e+06	1.42127			WT	0	25	1.40996	1.7188	1.66627	1.59834	0.165243
WT	25	25	3.38829e+06	1.40996			WT	25	0	1	1	1	1	9.01307e-08
WT	25	5	233632	0.0972206			WT	25	5	0.0972206	0.123909	0.141221	0.120784	0.0221661
WT	25	15	108938	0.0453321			WT	25	15	0.0453321	0.0386468	0.0870672	0.0570154	0.0262394
WT	25	25	56685.7	0.0235885			WT	25	25	0.0235885	0.0339304	0.0945791	0.0506993	0.0383512
SUMO	0	0	2.32329e+06	0.966784			SUMO	0	0	0.966784	1.01766	1.04911	1.01118	0.0415426
SUMO	0	5	2.57328e+06	1.07081			SUMO	0	5	1.07081	1.12188	1.2272	1.13996	0.0797464
SUMO	0	15	3.13443e+06	1.30432			SUMO	0	15	1.30432	1.56972	1.53183	1.46862	0.143546
SUMO	25	25	3.56289e+06	1.48262			SUMO	0	25	1.48262	1.4936	1.53396	1.50339	0.0270337
SUMO	25	5	87607.2	0.0364558			SUMO	25	0	0.966784	1.01766	1.04911	1.01118	0.0415426
SUMO	25	15	59716.7	0.0248497			SUMO	25	5	0.0364558	0.0459592	0.0619442	0.0481197	0.0128808
SUMO		25	81558.6	0.0339388			SUMO	25	15	0.0248497	0.0367045	0.0410581	0.0342041	0.00838849
							SUMO	25	25	0.0339388	0.0304253	0.0412512	0.0352051	0.00552289
WT	0	0	2.69316e+06	1
WT	0	5	3.30297e+06	1.22643
WT	0	15	4.30395e+06	1.59811
WT	25	25	4.629e+06	1.7188
WT	25	5	333706	0.123909
WT	25	15	104082	0.0386468
WT	25	25	91379.8	0.0339304
SUMO	0	0	2.74072e+06	1.01766
SUMO	0	5	3.0214e+06	1.12188
SUMO	0	15	4.22751e+06	1.56972
SUMO	25	25	4.02251e+06	1.4936
SUMO	25	5	123775	0.0459592
SUMO	25	15	98850.9	0.0367045
SUMO	25	25	81940.2	0.0304253
WT	0	0	2378586	1
WT	0	5	3.51126e+06	1.47619
WT	0	15	4.28462e+06	1.80133
WT	25	25	3.96336e+06	1.66627
WT	25	5	335906	0.141221
WT	25	15	207097	0.0870672
WT	25	25	224965	0.0945791
SUMO	0	0	2.49539e+06	1.04911
SUMO	0	5	2.919e+06	1.2272
SUMO	0	15	3.64358e+06	1.53183
SUMO	25	25	3.64865e+06	1.53396
SUMO	25	5	147340	0.0619442
SUMO	25	15	97660.3	0.0410581
SUMO	25	25	98119.4	0.0412512
