# Supplementary material for: Srs2 promotes synthesis-dependent strand annealing by disrupting DNA polymerase δ-extending D-loops
Source: eLife. 2017 May 23;6:e22195. doi: 10.7554/eLife.22195 (PMC5441872; doi:10.7554/eLife.22195)
Supplement: Figure 6—source data 1. — DOI: http://dx.doi.org/10.7554/eLife.22195.022 [file elife-22195-fig6-data1.xls]

## Sheet: Sheet1
PCNA		PCNA	[Srs2]	time	repeat 1	repeat 2	repeat 3	ave	ste
WT		WT	0	0	1	1	1	1	6.24898e-08
WT		WT	0	25	2.05282	2.09126	1.9519	2.032	0.0719741
WT		WT	2.5	25	1.5993	2.07438	1.86145	1.84504	0.237969
WT		WT	5	25	1.3565	1.43106	1.69095	1.49283	0.175573
WT		WT	7.5	25	1.18881	1.30556	1.65155	1.38197	0.240648
PCNA		PCNA
SUMO		SUMO	0	0	1.05646	1.02042	1.08331	1.0534	0.0315525
SUMO		SUMO	0	25	2.2649	2.27263	2.05389	2.19714	0.12412
SUMO		SUMO	2.5	25	1.70682	1.69018	1.85726	1.75142	0.0920352
SUMO		SUMO	5	25	1.5215	1.41388	1.52148	1.48562	0.0621271
SUMO		SUMO	7.5	25	0.732546	0.826736	0.942453	0.833912	0.105137
PCNA		PCNA
Ubi		Ubi	0	0	0.765343	0.741841	1.03192	0.846367	0.16112
Ubi		Ubi	0	25	2.14076	2.46468	1.77464	2.12669	0.345234
Ubi		Ubi	2.5	25	2.11876	1.79643	1.60634	1.84051	0.259037
Ubi		Ubi	5	25	1.58487	1.56543	1.38707	1.51245	0.109021
Ubi		Ubi	7.5	25	1.09822	1.19485	1.07932	1.12413	0.0619717
Repeat 2
WT
WT
WT
WT
WT
PCNA
SUMO
SUMO
SUMO
SUMO
SUMO
PCNA
Ubi
Ubi
Ubi
Ubi
Ubi
Repeat 3
WT
WT
WT
WT
WT
PCNA
SUMO
SUMO
SUMO
SUMO
SUMO
PCNA
Ubi
Ubi
Ubi
Ubi
Ubi
