# Supplementary material for: Srs2 promotes synthesis-dependent strand annealing by disrupting DNA polymerase δ-extending D-loops
Source: eLife. 2017 May 23;6:e22195. doi: 10.7554/eLife.22195 (PMC5441872; doi:10.7554/eLife.22195)
Supplement: Figure 7—source data 1. — DOI: http://dx.doi.org/10.7554/eLife.22195.025 [file elife-22195-fig7-data1.xlsx]

## Sheet: Sheet1
Figure 7 and Figure 7 S1
			average					stdev
	[Srs2]		total Dloop	extended DL	D-loop	extended DL/DL		total Dloop	extended DL	D-loop	extended DL/DL
wt PCNA	0	0	0.430433	0.108993	0.321439	0.339079		0.0201308	0.00511603	0.0150147	0.0014998
	0	5	0.459479	0.1583	0.301178	0.525604		0.0291759	0.0175253	0.0116506	0.0568617
	0	15	0.481771	0.229794	0.227516	1.01001		0.00473268	0.000153389	0.00457929	0.0133012
	0	25	0.481588	0.267104	0.238944	1.11785		0.0511457	0.0413985	0.0097472	0.169404
	7.5	0	0.430433	0.108993	0.321439	0.339079		0.0201308	0.00511603	0.0150147	0.0014998
	7.5	5	0.419085	0.158794	0.260291	0.610061		0.00913744	0.0123662	0.00322871	0.0737665
	7.5	15	0.363339	0.207352	0.155987	1.32929		0.00337061	0.00535296	0.00872357	0.119265
	7.5	25	0.297731	0.216699	0.0810319	2.67424		0.0184113	0.0154143	0.00299697	0.113972
SUMO PCNA	0	0	0.418269	0.112162	0.306108	0.366412		0.00360055	0.00899562	0.0125962	0.0603048
	0	5	0.475544	0.153594	0.32195	0.477072		0.0222533	0.000567566	0.0228209	0.0408508
	0	15	0.491778	0.225812	0.265966	0.849027		0.0128006	0.00217884	0.0149795	0.0590111
	0	25	0.474723	0.280755	0.193968	1.44743		0.00661152	0.0100624	0.0166739	0.172261
	7.5	0	0.418269	0.112162	0.306108	0.366412		0.00360055	0.00899562	0.0125962	0.0603048
	7.5	5	0.41814	0.127849	0.283076	0.451643		0.00150754	0.0140859	0.0125784	0.0936983
	7.5	15	0.36935	0.161434	0.192247	0.839722		0.0145789	0.0126888	0.0272678	0.213964
	7.5	25	0.321229	0.171012	0.126934	1.34725		0.0182862	0.0102689	0.0183787	0.206003
Ubi PCNA	0	0	0.404457	0.0978676	0.30659	0.319214		0.0160929	0.00372631	0.0123665	0.000174593
	0	5	0.44629	0.136547	0.309743	0.44084		0.0284262	0.00939017	0.0190361	0.0083383
	0	15	0.490397	0.212864	0.277532	0.766991		0.0260902	0.0122821	0.0138081	0.0114117
	0	25	0.4805	0.28835	0.19215	1.50066		0.0349645	0.00414164	0.0308229	0.201259
	7.5	0	0.404457	0.0978676	0.30659	0.319214		0.0160929	0.00372631	0.0123665	0.000174593
	7.5	5	0.437023	0.179044	0.257979	0.694023		0.0550693	0.0131727	0.0418965	0.0613141
	7.5	15	0.385131	0.223876	0.161255	1.38833		0.0445297	0.0276788	0.0168509	0.0614421
	7.5	25	0.322144	0.231457	0.0906878	2.55224		0.0295809	0.022045	0.00753596	0.0681167
