# Supplementary material for: Srs2 promotes synthesis-dependent strand annealing by disrupting DNA polymerase δ-extending D-loops
Source: eLife. 2017 May 23;6:e22195. doi: 10.7554/eLife.22195 (PMC5441872; doi:10.7554/eLife.22195)
Supplement: Figure 7—figure supplement 2—source data 1. — DOI: http://dx.doi.org/10.7554/eLife.22195.028 [file elife-22195-fig7-figsupp2-data1.xlsx]

## Sheet: Sheet1
	[Srs2]		average	stdev
PCNA wt	0	0	0.357871	0.00314678
no Srs2	0	5	0.365675	0.0111222
	0	25	0.25145	0.00433257
	7.5	0	0.357871	0.00314678
Srs2	7.5	5	0.330571	0.00888101
	7.5	15	0.257874	0.0132957
	7.5	25	0.168535	0.0130804
SUMO PCNA+pol delta	0	0	0.347754	0.016332
no Srs2	0	5	0.331705	0.014793
	0	15	0.275585	0.00658137
	0	25	0.223862	0.00579192
	7.5	0	0.347754	0.016332
Srs2	7.5	5	0.302484	0.0118719
	7.5	15	0.227331	0.0103792
	7.5	25	0.151325	0.00591132
Ubi PCNA+pol delta	0	0	0.343974	0.0150142
no Srs2	0	5	0.358878	0.0189103
	0	15	0.30436	0.0166084
	0	25	0.247167	0.00879368
Srs2	7.5	0	0.343974	0.0150142
	7.5	5	0.330614	0.0124207
	7.5	15	0.26277	0.0109176
	7.5	25	0.181446	0.00487144
