# Supplementary material for: Srs2 promotes synthesis-dependent strand annealing by disrupting DNA polymerase δ-extending D-loops
Source: eLife. 2017 May 23;6:e22195. doi: 10.7554/eLife.22195 (PMC5441872; doi:10.7554/eLife.22195)
Supplement: Figure 7—figure supplement 3—source data 1. — DOI: http://dx.doi.org/10.7554/eLife.22195.030 [file elife-22195-fig7-figsupp3-data1.xlsx]

## Sheet: Sheet1
	[Srs2}		average	stdev
No PCNA	0	0	0.385146	0.0032254
no Srs2	0	5	0.377124	0.00879079
	0	15	0.338265	0.0164643
	0	25	0.238849	0.0153053
	7.5	0	0.385146	0.0032254
Srs2	7.5	5	0.36148	0.0326892
	7.5	15	0.254059	0.024121
	7.5	25	0.156904	0.015328
SUMO PCNA+pol delta	0	0	0.380187	0.0335254
no Srs2	0	5	0.375772	0.0353208
	0	15	0.319711	0.0239698
	0	25	0.237396	0.0177587
	7.5	0	0.380187	0.0335254
Srs2	7.5	5	0.334371	0.0291026
	7.5	15	0.223261	0.0227301
	7.5	25	0.118629	0.0104898
